# Supplementary material for: Nonstructural Protein A238L of the African Swine Fever Virus (ASFV) Enhances Antiviral Immune Responses by Activating the TBK1-IRF3 Pathway
Source: Vet Sci. 2024 Jun 4;11(6):252. doi: 10.3390/vetsci11060252 (PMC11209439; doi:10.3390/vetsci11060252)
Supplement: Supplementary file 1 [file vetsci-11-00252-s001.zip]

Archive with 1 entries (1 files):
- vetsci-2989088-Supplementary Materials.pdf
